# Supplementary material for: Ongoing Positive Selection Drives the Evolution of SARS-CoV-2 Genomes
Source: Genomics Proteomics Bioinformatics. 2022 Jun 26;20(6):1214–23. doi: 10.1016/j.gpb.2022.05.009 (PMC9233880; doi:10.1016/j.gpb.2022.05.009)
Supplement: Supplementary Table S1 — Three trend tests to detect natural selection acting on individual genes [file mmc4.xlsx]

## Sheet: Sheet1
Table S1 Three trend tests to detect natural selection acting on individual genes
Gene name	M&K test Z value	M&K test P value	FDR correction	C&S test P value, up trend	FDR correction	C&S test P value, down trend	FDR correction	LinRegress (k, b)	LinRegress P value	FDR correction	Gene function
Positive selection a
S-protein	81.4752	< 1.0E-310	< 1.0E-310	< 1.0E-310	< 1.0E-310	1	0.427	(94.4447, 1.4064)	< 1.0E-310	< 1.0E-310	Mediating viral entry to the host cell by binding to ACE2
ORF3a	36.2738	2.09e-288	1.2e-287	2.46e-203	1.36e-202	1	0.482	(224.0066, 2.1761)	< 1.0E-310	< 1.0E-310	Inhibiting type 1 IFN response, inducing cellular apoptosis, viral egress via lysosome from host cell, potential induction of the cytokine storm, targets of CD4+ and CD8+ T cell responses
N-protein	64.4368	< 1.0E-310	< 1.0E-310	< 1.0E-310	< 1.0E-310	1	0.528	(72.0416, 1.2785)	< 1.0E-310	< 1.0E-310	Responsible to nucleocapsid synthesis and viral assembly
NSP4	27.3125	1.51e-164	6.46e-164	1.15e-149	4.77e-149	1	0.504	(23.7229, 1.035)	4.44e-193	1.58e-192	Possibly participate in membrane rearrangement to benefit the viral replication and transcription complex formation
ORF8	23.0042	2.12e-117	7.26e-117	8.22e-73	2.73e-72	1	0.444	(175.6325, 4.5215)	1.2e-212	5.36e-212	Disrupting antigen presentation and mediating immune evasion through down-regulation of MHC-1 and inhibition of type I IFN response, promoting viral replication, inducing apoptosis, and modulating ER stress
NSP13	9.5156	9.04e-22	2.22e-21	0.000259	0.000538	1	0.584	(12.425, 1.0394)	1.22e-39	3.11e-39	Having NTPase and helicase, inhibiting type I IFN response by interaction with TBK1, hijacking host deubiquitinase USP13 to stabilize itself and counteract antiviral immunity
Purifying selection a
E-protein	-8.3372	3.8e-17	3.12e-17	1	1	1.08e-05	9.26e-06	(-325.919, 1.2886)	8.33e-19	8e-19	Small integral membrane protein involving in viral replication cycle, viral assembly, virion release and viral pathogenesis
M-protein	-40.0373	< 1.0E-310	< 1.0E-310	1	0.977	9.19e-187	1.02e-185	(-49.5749, 0.6616)	< 1.0E-310	< 1.0E-310	Contribute to the shape of the virus envelope and promotes completion of viral assembly
NSP1	-30.2447	3.07e-201	8.17e-201	1	0.923	7.67e-93	1.7e-92	(-208.1976, 1.1292)	4.06e-118	6.67e-118	Inhibition of IFN signaling and block of host innate immune response by promoting cellular degradation and blocking translation of host’s RNA
NSP2	-23.6122	1.45e-123	2.2e-123	1	1	5.65e-05	4.48e-05	(-22.5618, 1.2954)	7.8e-172	2.25e-171	Accelerating the activation of IFN-β, possibly binding to prohibitin 1 and prohibitin 2 and disrupting the host cell cycle progression and apoptosis
NSP3	-29.6726	8.66e-194	1.85e-193	1	0.791	6.98e-57	1.29e-56	(-12.5017, 1.1091)	6.62e-161	1.53e-160	Cleaving viral polyprotein and inhibiting type I IFN response by interaction with STING and TLR7 signaling pathways (PLpro), inhibiting host immunity by removing ADP-ribose from target proteins (X domain)
NSP5	-39.7407	< 1.0E-310	< 1.0E-310	1	0.755	4.14e-171	2.3e-170	(-95.6289, 1.1079)	< 1.0E-310	< 1.0E-310	Polyprotein cleavage (3CLpro) involving in viral replication, epigenetic and gene expression regulator, mitigates type I IFN production by perturbing nuclear translocation of phosphorylated IRF3, influencing ER and mitochondrial functioning
NSP6	-13.5747	2.83e-42	3.01e-42	1	0.722	5.09e-24	6.28e-24	(-16.8382, 1.4201)	2.46e-43	3.15e-43	Inhibition of antiviral IFN response by interaction with TBK1 thereby suppressing phosphorylation of IRF3, potential limiting autophagosome/lysosome expansion
NSP7	-20.209	4.08e-91	5.43e-91	1	0.692	5.61e-45	7.77e-45	(-213.8554, 1.0421)	1.29e-84	1.86e-84	Forming complex with NSP8 to act as an RNA primase, and impeding IFN-α signaling
NSP10	-8.8989	2.82e-19	2.5e-19	1	1	1.49e-08	1.37e-08	(-124.3227, 0.7324)	6.35e-38	6.65e-38	Binding to and activation of exoribonuclease (NSP14) and 2'-O-methyltransferase (NSP16)
NSP12	-33.7718	2.56e-250	9.08e-250	1	0.875	1.21e-146	4.46e-146	(-12.1037, 0.8432)	2.75E-310	< 1.0E-310	RNA-dependent RNA polymerase (RdRp) involving in viral replication
NSP15	-24.6578	1.52e-134	2.69e-134	1	0.831	8.64e-102	2.4e-101	(-68.5742, 1.8456)	4.77e-129	9.17e-129	Uridine specific endoribonuclease and potential degrading viral RNA to prevent host recognition
NSP16	-13.7469	2.66e-43	3.15e-43	1	1	5.89e-14	5.95e-14	(-24.2962, 1.3934)	5.21e-16	4.61e-16	2'-O-methyltransferase, combining with NSP10 to methylates the 5’ guanosine cap of viral RNAs to escape host innate immune restriction
ORF6	-6.4448	5.79e-11	4.41e-11	0.999	1	0.00251	0.00185	(-278.2997, 2.5782)	3.79e-09	3.12e-09	Inhibition of IFN signaling via blocking STAT1, STAT2 and IRF3 nuclear translocation and nuclear imprisonment of host mRNA through interaction with Rae1 and Nup98 to prevent infected cells from responding to the invading virus
ORF10	-12.468	5.58e-36	5.41e-36	1	0.665	1.19e-19	1.32e-19	(-973.4499, 3.1245)	6.53e-40	7.53e-40	Unknown
Note: a, All three tests support it; M&K test, Mann-Kendall test; C&S test, Cox-Stuart test; LinRegress, Linear regression; FDR, false discovery rate.
